# Supplementary material for: Identification of KIFC3 as a Colorectal Cancer Biomarker and Its Regulatory Mechanism in the Immune Microenvironment Based on Integrated Analysis of Multi-Omics Databases
Source: Biomedicines. 2025 Apr 2;13(4):859. doi: 10.3390/biomedicines13040859 (PMC12025125; doi:10.3390/biomedicines13040859)
Supplement: Supplementary file 1 [file biomedicines-13-00859-s001.zip]

Archive with 1 entries (1 files):
- biomedicines-3499524-SUPPL.pdf
